# Supplementary material for: Suppression of MUC1-Overexpressing Tumors by a Novel MUC1/CD3 Bispecific Antibody
Source: Antibodies (Basel). 2023 Jul 13;12(3):47. doi: 10.3390/antib12030047 (PMC10366937; doi:10.3390/antib12030047)
Supplement: Supplementary file 1 [file antibodies-12-00047-s001.zip]

Archive with 1 entries (1 files):
- antibodies-2454615-supplementary.pdf
